# Supplementary material for: Effects of Scallop Visceral Mass and Mantle as Dietary Supplements on the Growth, Immune Response and Intestinal Microflora of Juvenile Sea Cucumber Apostichopus japonicus
Source: Biology (Basel). 2023 Sep 14;12(9):1239. doi: 10.3390/biology12091239 (PMC10525178; doi:10.3390/biology12091239)
Supplement: Supplementary file 1 [file biology-12-01239-s001.zip]

Archive with 1 entries (1 files):
- biology-2586353-supplementary.pdf
